# Supplementary material for: Genome-Wide Analysis of C/S1-bZIP Subfamilies in Populus tomentosa and Unraveling the Role of PtobZIP55/21 in Response to Low Energy
Source: Int J Mol Sci. 2024 May 9;25(10):5163. doi: 10.3390/ijms25105163 (PMC11120861; doi:10.3390/ijms25105163)
Supplement: Supplementary file 1 [file ijms-25-05163-s001.zip]

Archive with 4 entries (4 files):
- ijms-2971733-supplementary/Figure S1.tif
- ijms-2971733-supplementary/Figure S2.tif
- ijms-2971733-supplementary/Figure S3.tif
- ijms-2971733-supplementary/Supplementary tables.pdf
